# Supplementary material for: Protective Effects of Leonurine on Alcoholic Liver Injury Through Modulation of Oxidative Stress and JAK2-STAT3 Signaling
Source: Curr Issues Mol Biol. 2026 Apr 2;48(4):372. doi: 10.3390/cimb48040372 (PMC13114670; doi:10.3390/cimb48040372)
Supplement: Supplementary file 1 [file cimb-48-00372-s001.zip]

Archive with 1 entries (1 files):
- cimb-4129405-supplementary.pdf
